# Supplementary material for: Lenalidomide Efficacy in Patients with MDS and Del-5q: Real-World Data from the Hellenic (Greek) National Myelodysplastic & Hypoplastic Syndromes Registry (EAKMYS)
Source: Cancers (Basel). 2025 Apr 22;17(9):1388. doi: 10.3390/cancers17091388 (PMC12071050; doi:10.3390/cancers17091388)
Supplement: Supplementary file 1 [file cancers-17-01388-s001.zip]

Archive with 1 entries (1 files):
- cancers-3529631-supplementary.pdf
